# Supplementary material for: Oral microbial extracellular DNA initiates periodontitis through gingival degradation by fibroblast-derived cathepsin K in mice
Source: Commun Biol. 2022 Sep 14;5:962. doi: 10.1038/s42003-022-03896-7 (PMC9474870; doi:10.1038/s42003-022-03896-7)
Supplement: Supplementary file 3 — Supplementary Data 1 [file 42003_2022_3896_MOESM3_ESM.xlsx]

## Sheet: Sheet1
Fig.1b		Day 1	Day 3	Day 7
		1.14	1.27	2.24
		1.12	1.33	2.26
		1.15	1.48	2.43
		1.4	1.46	2.44
		1.39	1.53	2.47
		1.25	1.54	2.48
		1.24	1.56	2.63
		1.29	1.61	2.66
		1.28	1.62	2.73
Fig.1d		OFS-1	Ctsk-FRET	Untreated
		1853000000	424700000	496800000
		1606000000	373000000	428700000
		1518000000	373800000	379400000
		1039000000	454100000	377100000
		750200000	380200000	376300000
		837800000	47000000	360700000
Fig.1e		Day 0	Day 1	Day 3	Day 7
		1800000000	2937466660	3748466660	2948000000
		1569000000	2910866660	3278466660	2808000000
		1241000000	3462866660	3171466660	2759000000
		511700000	3920000000	3026000000	2704000000
				2992000000	2603000000
Fig.1i		Day 0	Day 1	Day 4	Day 7
		13	42	56	43
		12	38	77	30
		10	33	44	39
