# Supplementary material for: Oral microbial extracellular DNA initiates periodontitis through gingival degradation by fibroblast-derived cathepsin K in mice
Source: Commun Biol. 2022 Sep 14;5:962. doi: 10.1038/s42003-022-03896-7 (PMC9474870; doi:10.1038/s42003-022-03896-7)
Supplement: Supplementary file 4 — Supplementary Data 2 [file 42003_2022_3896_MOESM4_ESM.xlsx]

## Sheet: Sheet1
Fig.2b		Ligature	Ligature+odanacatib
		29.5	53.2
		26.2	43.6
		29.2	36.8
Fig.2d		Ligature	Ligature+odanacatib
		8.675	30.485
		12.39	21.71
		12.805	22.285
		11.975	24.325
