# Supplementary material for: Oral microbial extracellular DNA initiates periodontitis through gingival degradation by fibroblast-derived cathepsin K in mice
Source: Commun Biol. 2022 Sep 14;5:962. doi: 10.1038/s42003-022-03896-7 (PMC9474870; doi:10.1038/s42003-022-03896-7)
Supplement: Supplementary file 5 — Supplementary Data 3 [file 42003_2022_3896_MOESM5_ESM.xlsx]

## Sheet: Sheet1
Fig.3b		Control	Biofilm	Planktonic bacteria
		3.04807e+08	6.90807e+08	4.30407e+08
		3.84907e+08	7.75507e+08	4.93607e+08
		2.75107e+08	8.50107e+08	3.75407e+08
			6.90707e+08
Fig.3d		Control ODN	CpG ODN	LPS
		3.80147e+08	6.02087e+08	4.79587e+08
		4.12447e+08	6.00387e+08	3.19787e+08
		4.49047e+08	6.13687e+08	5.05887e+08
		4.06807e+08	6.94787e+08	5.11987e+08
		3.94507e+08	8.59607e+08	4.40407e+08
		4.45107e+08	6.37907e+08	5.13907e+08
			7.55207e+08	4.25807e+08
