# Supplementary material for: Oral microbial extracellular DNA initiates periodontitis through gingival degradation by fibroblast-derived cathepsin K in mice
Source: Commun Biol. 2022 Sep 14;5:962. doi: 10.1038/s42003-022-03896-7 (PMC9474870; doi:10.1038/s42003-022-03896-7)
Supplement: Supplementary file 6 — Supplementary Data 4 [file 42003_2022_3896_MOESM6_ESM.xlsx]

## Sheet: Sheet1
Fig.4b		Gingival fibroblast	Skin fibroblast
		3.79739	1
		2.61593	1.16
		2.31563	1.42
Fig.4c	CpG ODN (µM)	0	0.1	1	10
		6.11528	10.119	10.119	9.4868
		6.22064	12.6476	9.27608	9.4868
		6.326	10.3297	10.5404	8.96
Fig.4d	CpG ODN (µM)	0	0.1	1	10
		16.1245	23.0782	22.4461	25.923
		17.3888	22.3407	25.923	22.6568
		18.5478	20.7603	25.7122	18.9692
