# Supplementary material for: Oral microbial extracellular DNA initiates periodontitis through gingival degradation by fibroblast-derived cathepsin K in mice
Source: Commun Biol. 2022 Sep 14;5:962. doi: 10.1038/s42003-022-03896-7 (PMC9474870; doi:10.1038/s42003-022-03896-7)
Supplement: Supplementary file 7 — Supplementary Data 5 [file 42003_2022_3896_MOESM7_ESM.xlsx]

## Sheet: Sheet1
Fig.5b		-	eDNA	iDNA
		3.80147e+08	7.46347e+08	496346667
		4.12447e+08	6.57147e+08	624046667
		4.49047e+08	6.24847e+08	503946667
		4.06807e+08
		3.94507e+08
		4.45107e+08
