# Supplementary material for: Oral microbial extracellular DNA initiates periodontitis through gingival degradation by fibroblast-derived cathepsin K in mice
Source: Commun Biol. 2022 Sep 14;5:962. doi: 10.1038/s42003-022-03896-7 (PMC9474870; doi:10.1038/s42003-022-03896-7)
Supplement: Supplementary file 8 — Supplementary Data S1 [file 42003_2022_3896_MOESM8_ESM.xlsx]

## Sheet: Sheet1
Fig.S1b		Day 1	Day 3	Day 7
		56.2	222.8	156.9
		54.4	251.1	158.4
		59.8	210.9	177.4
		43	213.5	181.1
			194.7	177.2
Fig.S1d	IL1b	Ligature			Non-ligature
		Day1	Day3	Day7	Day1	Day3	Day7
		13.5384	37.3473	41.0948	1	1.49839	7.05875
		20.0235	52.9637	48.9575	3.20314	12.9892	9.76157
		6.58791	22.1829	26.9601	0.207192	0.650553	7.52563
	Il6	Ligature			Non-ligature
		Day1	Day3	Day7	Day1	Day3	Day7
		2.4575	1.62483	12.5784	1	2.80996	1.40668
		3.85465	4.23999	34.0744	2.15456	6.03935	1.80143
		0.305774	0.0479902	8.91586	0.548547	0.61659	1.88826
	Il17a	Ligature			Non-ligature
		Day1	Day3	Day7	Day1	Day3	Day7
		10.9384	2.64732	15.7948	1	4.29839	2.45875
		6.22354	21.9637	6.05754	2.20314	2.68921	4.06157
		1.08791	0.782881	29.4601	0.507192	0.650553	0.925629
	Tnfsf11 (RANKL)	Ligature			Non-ligature
		Day1	Day3	Day7	Day1	Day3	Day7
		10.9219	11.0741	21.5632	1	1.24187	3.33179
		5.9363	15.2481	16.1984	2.879	1.20601	2.20575
		1.24783	8.52954	10.2974	0.103482	0.573332	0.226965
